# Supplementary material for: Severe Reactions to Rituximab in Children: A Cohort Study of Rituximab-Induced Serum Sickness and Anaphylaxis
Source: Children (Basel). 2026 Mar 24;13(4):442. doi: 10.3390/children13040442 (PMC13114620; doi:10.3390/children13040442)
Supplement: Supplementary file 1 [file children-13-00442-s001.zip]

Archive with 1 entries (1 files):
- children-4196378-supplementary.pdf
